# Supplementary material for: NT-proBNP Levels Influence the Prognostic Value of Mineral Metabolism Biomarkers in Coronary Artery Disease
Source: J Clin Med. 2022 Jul 17;11(14):4153. doi: 10.3390/jcm11144153 (PMC9319637; doi:10.3390/jcm11144153)
Supplement: Supplementary file 1 [file jcm-11-04153-s001.zip]

Archive with 1 entries (1 files):
- jcm-1787416-supplementary.pdf
